# Supplementary material for: Molecular insight into RNA polymerase I promoter recognition and promoter melting
Source: Nat Commun. 2019 Dec 5;10:5543. doi: 10.1038/s41467-019-13510-w (PMC6895186; doi:10.1038/s41467-019-13510-w)
Supplement: Supplementary file 6 — Source Data [file 41467_2019_13510_MOESM6_ESM.xlsx]

## Sheet: Fig5a gel 1 -exo-
ExoIII footprinting assay			Figure 5 a

## Sheet: Fig 5b Gel 1-DNA-
Promoter-dependent in vitro transcription assay				Figure 5 b panel top

## Sheet: Fig 5b gel2 prot
Figure 5 b middle panel Promoter-dependent in vitro transcription assay
